# Supplementary material for: The deubiquitinase USP22 regulates PD-L1 degradation in human cancer cells
Source: Cell Commun Signal. 2020 Jul 14;18:112. doi: 10.1186/s12964-020-00612-y (PMC7362500; doi:10.1186/s12964-020-00612-y)
Supplement: Supplementary file 2 — Additional file 1: Figure S1. USP22 influences PD-L1 protein abundance. Figure S2. USP22 deubiquitinates PD-L1. Figure S3. USP22 deubiquitinates PD-L1. Figure S4. USP22 targets CSN5 for Deubiquitination. [file 12964_2020_612_MOESM2_ESM.zip]

Archive with 2 entries (2 files):
- Fig. S1-4.pptx
- legends for Fig. S1-4.docx
